# Supplementary material for: StMAPKK5 Positively Regulates Response to Drought and Salt Stress in Potato
Source: Int J Mol Sci. 2024 Mar 25;25(7):3662. doi: 10.3390/ijms25073662 (PMC11011605; doi:10.3390/ijms25073662)
Supplement: Supplementary file 1 [file ijms-25-03662-s001.zip]

Archive with 1 entries (1 files):
- ijms-2893631-supplementary.pdf
